# Supplementary material for: Enhancing Entomological Surveillance: Real-Time Monitoring of Mosquito Activity with the VECTRACK System in Rural and Urban Areas
Source: Biology (Basel). 2025 Aug 14;14(8):1047. doi: 10.3390/biology14081047 (PMC12383513; doi:10.3390/biology14081047)
Supplement: Supplementary file 1 [file biology-14-01047-s001.zip]

Archive with 1 entries (1 files):
- biology-3773911-supplementary.pdf
